# Supplementary material for: Bootstrap-quantile ridge estimator for linear regression with applications
Source: PLoS One. 2024 Apr 29;19(4):e0302221. doi: 10.1371/journal.pone.0302221 (PMC11057767; doi:10.1371/journal.pone.0302221)
Supplement: S1 Text — (TXT) [file pone.0302221.s001.txt]

rm(list=ls())
library(MASS)

###########################################################3
N<- 1000
n<- 200
nB<-200
p<-4
sigma <- 0.5
I<-diag(p)                          
rr<- c(0.7,0.8,0.9,0.99)
qlev <- c(0.1,0.25,0.5,0.75,0.9,0.95)
knam <- c("OLS","Khk",paste0("Khk.npB_",qlev),"Khkb",paste0("Khkb.npB_",qlev),"Khsl",paste0("Khsl.npB_",qlev),"Kam", paste0("Kam.npB_",qlev),"Kgm",paste0("Kgm.npB_",qlev))
st<- length(knam)


avar.mat <- matrix(NA, nrow=length(rr), ncol=st)
abias.mat <- matrix(NA, nrow=length(rr), ncol=st)

amse.mat <- matrix(NA, nrow=length(rr), ncol=st)
mse.rank <- array(NA, dim=c(length(rr), N, st))
MSE <- array(NA, dim=c(length(rr), N, st))


for(m in 1:length(rr)){              				# loop of correlations
	r<- rr[m]
	z <- mvrnorm(n, rep(0,p), I)      
	x <- sqrt(1-r^2)*z + r*z[,p]      
	x <-scale(x, center=TRUE, scale=TRUE)
	n <- nrow(x)
	Cmat <- t(x)%*%x
	Dmat <- eigen(Cmat)$vectors

######################## 
      lamb<-eigen(Cmat)$values
#########################
	beta <- Dmat[,1]
	xc <- x%*%Dmat
	alpha <- t(Dmat)%*%beta
var.mat <- matrix(NA, nrow=N, ncol=st)
bias.mat <- matrix(NA, nrow=N, ncol=st)
	mse.mat <- matrix(NA, nrow=N, ncol=st)
	for(i in 1:N){
		e <- rnorm(n,0, sigma)	
             #e <- rt(n,2)
             #e<-rf(n,4,16)	
		y <- (xc%*%alpha)+e
		A <- t(x)%*%x
		Ac <- t(xc)%*%xc
		B <- t(x)%*%y		 	
		Bc <- t(xc)%*%y
		b.hat <- solve(A, B)
		Kols<-0
		yhat <-(x%*%b.hat)
		ehat <- y-yhat
		ss <- sum((ehat)^2)              
		sigmahat <- ss/(n-p)                
		a.hat <- solve(Ac, Bc)
            Khk <- sigmahat/((max(a.hat))^2)       
		Khkb <- p*sigmahat/sum(a.hat^2)        
		Khsl <-sigmahat*(sum((lamb*a.hat)^2)/((sum(lamb*a.hat^2))^2))
            Kam <-(sum(sigmahat/a.hat^2))/p 
            Kgm <-sigmahat/(prod (a.hat^2)^(1/p))
#####nonparametric bootstrap

	Khk_nb<-rep(NA,nB)
	Khkb_nb<-rep(NA,nB)
     
	Khsl_nb<-rep(NA,nB)
      Kam_nb<-rep(NA,nB)
	Kgm_nb<-rep(NA,nB)

    for(b in 1:nB){
		ind.b <- sample(1:n, n, replace=T)
		xnb<-x[ind.b,]
		xnb<- scale(xnb, T, T)
		ynb<-y[ind.b]
		Anb <- t(xnb)%*%xnb

		Cnb <- t(xnb)%*%xnb
		Dnb <- eigen(Cnb)$vectors
		xcnb <- xnb%*%Dnb
		Acnb <- t(xcnb)%*%xcnb
		Bnb <- t(xnb)%*%ynb		 	
		Bcnb <- t(xcnb)%*%ynb
		b.hat.nb <- solve(Anb, Bnb)
		yhat.nb <-(xnb%*%b.hat.nb)
		ehat.nb <- ynb-yhat.nb
		ss.nb <- sum((ehat.nb)^2)              
		sig.nb <- ss.nb/(n-p)                
		a.hat.nb <- solve(Acnb, Bcnb)
	    Khk_nb[b] <- sig.nb/((max(a.hat.nb))^2)       
	    Khkb_nb[b] <- p*sig.nb/sum(a.hat.nb^2)        			   
          Khsl_nb[b] <-sig.nb*(sum((lamb*a.hat.nb)^2)/((sum(lamb*a.hat.nb^2))^2))         
          Kam_nb[b] <-(sum(sig.nb/a.hat.nb^2))/p
          Kgm_nb[b] <-sig.nb/(prod (a.hat.nb^2)^(1/p))
			 } ### end of bootstrap loop
      #mean.Khk_nb<-mean(Khk_nb)
	Khk_nb<-as.vector(quantile(Khk_nb, probs = qlev))
	Khkb_nb<-as.vector(quantile(Khkb_nb, probs = qlev))
     
	Khsl_nb<-as.vector(quantile(Khsl_nb, probs = qlev))
     Kam_nb<-as.vector(quantile(Kam_nb, probs = qlev))
     Kgm_nb<-as.vector(quantile(Kgm_nb, probs = qlev))

    Kest <- c(Kols,Khk,Khk_nb,Khkb,Khkb_nb,Khsl,Khsl_nb,Kam,Kam_nb,Kgm,Kgm_nb)
	names(Kest) <- knam
	A.hat <- matrix(NA, ncol=st, nrow=p)
		for (j in 1:st){
			A.hat[,j] <- solve(Ac+Kest[j]*I, Bc)
var.mat[i,j] <- 
bias.mat[i,j] <- 
			mse.mat[i,j] <- t(A.hat[,j]-alpha)%*%(A.hat[,j]-alpha)
								}
								       
             } ### end of monte carlo loop
#print(mse.mat)
mse.rank[m,,] <- apply(mse.mat, 1, rank)
MSE[m,,] <- mse.mat
#print(mse.rank[m,,])
avar.mat[m,]
abias.mat[m,]
		amse.mat[m,] <- apply(mse.mat, 2, mean)
		colnames(amse.mat) <- knam
		
		} ### end of correlation loop
print(amse.mat)
best.k <- knam[apply(amse.mat, 1, which.min)]
print("Best estimator is")

print(best.k)
rank.k <- apply(amse.mat, 1, rank)
print("Ranks are")
print(rank.k)
print("Average rank is")
mrank.k <- apply(rank.k, 1, mean)
print(sort(round(mrank.k,0)))
